# Supplementary material for: Comparative study on cytogenetics and transcriptome between diploid and autotetraploid rice hybrids harboring double neutral genes
Source: PLoS One. 2020 Sep 28;15(9):e0239377. doi: 10.1371/journal.pone.0239377 (PMC7521696; doi:10.1371/journal.pone.0239377)
Supplement: S2 File — S1 Table. List of primers used for qRT-PCR. S2 Table. Number of observed cells and frequency of normal cells in different ploidy hybrids and parents. S3 Table Heterosis analysis of autotetraploid and diploid rice parents and F1 hybrids. S4 Table The data of different ploidy hybrids and their parents in anthers at meiotic and single microspore stages. (XLSX) [file pone.0239377.s002.xlsx]

## Sheet: S1 Table
S1 Table List of primers used for qRT-PCR
Name	Forward primer (5'-3')	Reverse primer (5'-3')
Os10g0536100	GCAGATAGCCAAGCTGAAAGAG	ACAGATCAGTCTCCACGTCCAT
Os03g0800200	CAACTCATTACCATGTCCTTTACG	AGATGAGCATAGTAGGCCGGT
Os04g0615800	TGGCGGGACTCTTAACTGCT	GAGGCTCTTTGGATCGGATAG
Os06g0713400	ATTCCCAGTGTTTCGGCAGTT	CTAAATACTGAGCCAGCTGAAGAAC
Os12g0133050	AAGGAGTATTTGAAGGACCCCAG	GATATGGCATCAGAGGCTTTAGTC
Os05g0297900	GGGACGACCGTCTTCTTTATG	CCACTGGCCTCTAATGTTTGC
Os12g0550600	ATTGGGCAGGGAGTCGATG	AGCAGGTGTCCGTTGAAGTAGC
Os01g0933900	CGACGGTGCTGAACGAGAAG	TTATCGCGCGGGACTCGTAC
Os03g0249700	GCTACTTCAGCTTCTACCCAACC	TATCAAAGACGACGAGTAGCAGTAG
Os06g0574900	CTGGCGTTAGACCACATTGACA	TTCCACATTCTGACCTCCTCC
Ubiquitin-1	GCAAGTACAACCAGGACAAGATG	GACGATTGATTTAACCAGTCCATG

## Sheet: S2 Table
S2 Table Number of observed cells and frequency of normal cells in different ploidy hybrids and parents
	E249		E24		DF1		T449		E24-4x		AF1
Stage	Number of cells	Normal (%)	Number of cells	Normal (%)	Number of cells	Normal (%)	Number of cells	Normal (%)	Number of cells	Normal (%)	Number of cells	Normal (%)
Metaphase I	215	97.67	226	92.04	247	97.57	255	60.39	243	69.55	250	79.2
Anaphase I	204	97.06	228	95.18	243	96.71	206	80.58	194	81.44	195	84.62
Telophase I	214	99.53	216	98.61	224	99.11	253	97.23	234	97.01	209	98.56
Metaphase II	235	97.02	226	95.13	219	96.35	216	69.44	266	70.3	251	87.65
Anaphase II	164	93.29	227	90.75	192	92.71	128	44.53	172	65.92	192	77.08
Telophase II	240	95.83	209	97.13	235	97.89	246	93.5	241	87.97	244	92.62
The tetrad stage	272	98.16	235	97.02	227	98.24	293	94.88	249	93.57	249	97.59
E24 and E249 indicate diploid rice lines, and DF1 indicate their F1 hybrid
E24-4x and T449 indicate autotetraploid rice lines, and AF1 indicate their F1 hybrid

## Sheet: S3 Table 
S3 Table Heterosis analysis of autotetraploid and diploid rice parents and F1 hybrids
	Diploid						Autotetraploid
Traits	E249	DF1	E24	MPH (%)	HPH (%)		T449	AF1	E24-4x	MPH (%)	HPH (%)
PH(cm)	107.82±2.34	124.58±2.03	113.98±1.22	12.3354	9.29988		94.08±2.93	111.12±3.96	103.46±1.06	12.5038	7.40383
EP	6.40±0.55	7±0.71	6.20±0.84	3.22581	9.375		4.80±0.45	5.40±0.55	4±0.71	22.7273	12.5
GL(cm)	6.88±0.12	7.10±0.2	6.99±0.14	2.37924	1.57368		8.13±0.2	8.98±0.17	8.65±0.07	7.03218	3.81503
GW(cm)	3.05±0.06	3.24±0.09	3.59±0.14	-2.40964	-9.7493		3.48±0.02	3.98±0.05	4.01±0.04	6.27503	-0.74813
TGW	18.55±0.52	22.5±0.42	24.79±0.46	3.83018	-9.2376		28.69±0.58	34.97±0.63	31.65±0.47	15.9098	10.4897
FG	914.20±155.41	878±84.39	600.80±132.85	41.9771	-3.95975		128.60±45.01	208.60±24.11	38.80±9.26	149.223	62.2084
GYP(g)	16.96±2.88	19.76±1.90	14.89±3.29	49.9805	16.4909		3.69±1.29	7.29±0.84	1.23±0.29	196.682	97.7145
SS (%)	73.48±1.77	86.62±1.78	90.56±2.95	5.60839	-4.35071		20.16±2.54	52.08±3.89	12.94±4.4	214.683	158.333
Note: PH: Plant height; EP: Effective number of panicles per plant; GL: Ten grain length; GW: Ten grain width; TGW: Thousand grain weight; FG: Filled grains per plant; GYP: Grain yield per plant; SS: Seed setting.
E24 and E249 indicate diploid rice lines, and DF1 indicate their F1 hybrid
E24-4x and T449 indicate autotetraploid rice lines, and AF1 indicate their F1 hybrid

## Sheet: S4Table
S4 Table The data of different ploidy hybrids and their parents in anthers at meiotic and single microspore stages.
Samples	Raw reads	Clean reads	Clean bases	GC Content	Q30
E249-SCP1	19825029	19316141	4866458654	0.5736	0.9544
E249-SCP2	18096551	17635890	4443132323	0.5741	0.9546
E249-SCP3	21319503	20782452	5235889543	0.5729	0.9546
T449-MA1	18321667	17736473	4468367187	0.5659	0.9545
T449-MA2	19011526	17974090	4527999847	0.5692	0.9515
T449-MA3	20368120	19517809	4916572814	0.5645	0.9535
E24-4x-SCP1	20440402	19935056	5022411075	0.5906	0.9543
E24-4x-SCP2	18785036	18285262	4606350003	0.5888	0.9545
E24-4x-SCP3	19105336	18544314	4671745345	0.5842	0.9535
E249-MA1	22210606	21985539	5539426494	0.584	0.9573
E249-MA2	18890491	18698334	4711204314	0.5795	0.9589
E249-MA3	21275582	21041075	5301473272	0.5857	0.9591
E24-4x-MA1	19151622	18927057	4768602929	0.5726	0.9573
E24-4x-MA2	20643558	20409023	5142015272	0.5722	0.9598
E24-4x-MA3	21724071	21393045	5389385832	0.5736	0.9596
AF1-SCP1	27056761	26721021	6732300483	0.5883	0.9584
AF1-SCP2	22384102	22166374	5584972705	0.5798	0.9606
AF1-SCP3	20021939	19707919	4965080589	0.591	0.9595
DF1-SCP1	18314138	18254986	4588782928	0.5761	0.9592
DF1-SCP2	22040845	21753059	5480395914	0.5689	0.9598
DF1-SCP3	21387131	21166512	5332928918	0.586	0.958
AF1-MA1	17564322	17382331	4377356231	0.5637	0.9241
AF1-MA2	19446276	19253052	4851153102	0.5363	0.9176
AF1-MA3	18039677	17828620	4490664938	0.5629	0.9185
DF1-MA1	18021650	17861883	4500426846	0.5585	0.9166
DF1-MA2	18733529	18553043	4674495819	0.5586	0.9178
DF1-MA3	22540996	22254168	5606645346	0.5545	0.9197
T449-SCP1	18058563	17793779	4482235050	0.5652	0.9179
T449-SCP2	17809561	17658013	4448192512	0.5706	0.9201
T449-SCP3	19755193	19556144	4927475931	0.5683	0.9152
E24-MA1	16882085	16693376	4206104588	0.5536	0.9134
E24-MA2	17340191	17073101	4301575283	0.5546	0.9163
E24-MA3	18198178	18001646	4534579336	0.556	0.9195
E24-SCP1	18252672	18022807	4538828547	0.5754	0.9189
E24-SCP2	18102158	17920714	4512355683	0.5769	0.9239
E24-SCP3	17799677	17527950	4413961928	0.5758	0.9181
E24 and E249 indicate diploid rice lines, and DF1 indicate their F1 hybrid
E24-4x and T449 indicate autotetraploid rice lines, and AF1 indicate their F1 hybrid
